# Supplementary material for: Gold-Platinum Nanoparticles with Core-Shell Configuration as Efficient Oxidase-like Nanosensors for Glutathione Detection
Source: Nanomaterials (Basel). 2022 Feb 24;12(5):755. doi: 10.3390/nano12050755 (PMC8911670; doi:10.3390/nano12050755)
Supplement: Supplementary file 1 [file nanomaterials-12-00755-s001.zip]

Archive with 1 entries (1 files):
- nanomaterials-1558030-supplementary.pdf
